# Supplementary material for: Vacuolar Proteases of Candida auris from Clades III and IV and Their Relationship with Autophagy
Source: J Fungi (Basel). 2025 May 18;11(5):388. doi: 10.3390/jof11050388 (PMC12113386; doi:10.3390/jof11050388)
Supplement: Supplementary file 1 [file jof-11-00388-s001.zip]

Archive with 1 entries (1 files):
- jof-3592871-supplementary.pdf
